# Supplementary material for: Pharmacokinetic Profile of Fentanyl in the Koala (Phascolarctos cinereus) after Intravenous Administration, and Absorption via a Transdermal Patch
Source: Animals (Basel). 2021 Dec 14;11(12):3550. doi: 10.3390/ani11123550 (PMC8698108; doi:10.3390/ani11123550)
Supplement: Supplementary file 1 [file animals-11-03550-s001.zip]

Archive with 1 entries (1 files):
- animals-1496322-supplementary.xlsx
