# Supplementary material for: Pharmacokinetic Profile of Fentanyl in the Koala (Phascolarctos cinereus) after Intravenous Administration, and Absorption via a Transdermal Patch
Source: Animals (Basel). 2021 Dec 14;11(12):3550. doi: 10.3390/ani11123550 (PMC8698108; doi:10.3390/ani11123550)
Supplement: Supplementary file 1 [file animals-11-03550-s001.zip › animals-1496322-supplementary.xlsx]

## Sheet: Sheet1
Table S1 Information (sex, weight and approximate age) of koalas
	K1 Male	K2 Male	K3 Male	K4 Female	K5 Male	K6 Malet		K7 Female	K8 female
Weight (Kg)	8.6	7.5	9.7	6.3	4.7	6		5.04	4.18
Age (years)	8	6	6	8	4	3		mature	mature
t K6's fentanyl plasma concentrations were inconsistent and not used in the PK analysis
Table S2 Plasma fentanyl concentrations over time in each koala when administered as a single intravenous bolus (5 µg/kg). K1 dosed at 10 µg/mL i.v.
Time (hour)	K1	K2*	K3	K4*	K5
0	0	0	0	0	0
0.03	1.64526	1.44124	1.87164	2.35836	2.1969
0.083	1.68869		0.813865	1.18666	1.60904
0.167	1.00358	0.542714	0.892819	0.745138	1.05084
0.25	0.525173	0.459469	0.32347	0.579194	0.896789
0.5	0.26874	0.19672	0.0729917	0.42917	0.58956
1	0.0986222	0.0575798	0.0796968	0.12368	0.314735
2	0.0218623	0.0168812	0.033344	0.0411059	0.1126
4	0.0046842	0.0011734		0.0027126	0.0223483
6	0.0004269			0.0002002	0.0074807
8					0.0011936
24
*K2 and K4 had anti-chlamydial treatment involving a 28-day course of chloramphenicol injections administered subcutaneously once daily (60 mg/kg) and chloramphenicol eye ointment applied twice daily [11]. They received their last chloramphenicol injections two weeks prior to fenanyl dosing
Table S3 Change in heart rate (bpm) after fentanyl administered as a single intravenous injection (5 µg/kg). K1 dosed at 10 µg/mL i.v.
Minutes after administration	K1	K2	K3	K4	K5
0	108	105	119	102	94
2	72	87	97	86	82
5	70	80	85	90	84
10	68	86	90	112	85
15	63	91	120	92	86
30	68			86	77
60			99
Fentanyl plasma concentrations after 25 ug / h transdermal patch administration
	K7 Female	K8 Female
Time (hours)
0	0	0
4	0.049472
8	0.127688	0.049293
24	0.630171	0.500826
32	0.700347	0.569178
48	0.723999
56	0.689726
72	0.652125	0.583705
Patch removal
73	0.941732	0.523544
74	0.687961	0.83819
80	0.590806	0.346251
Blank cells denotes sample or measurement not available
